# Supplementary material for: Inbreeding and selection shape genomic diversity in captive populations: Implications for the conservation of endangered species
Source: PLoS One. 2017 Apr 19;12(4):e0175996. doi: 10.1371/journal.pone.0175996 (PMC5396937; doi:10.1371/journal.pone.0175996)
Supplement: S1 File — DNA samples were taken across 6 populations (random 1, random 2, mean kinship 1, mean kinship 2, docility 1, docility 2) and 4 generations (1, 6, 9, 19) and subsequently digested (using Pstl) and sequenced at Cornell according to [18]. The raw data were scored using Uneak pipeline within Tassel [20]. Within the table, genotypes are represented by IUPAC nucleotide codes: C = C/C; G = G/G; T = T/T; M = A/C; R = A/G; W = A/T; S = C/G; Y = C/T; K = G/T; N = missing data. (ZIP) [file pone.0175996.s004.zip]

Archive with 3 entries (2 files):
- S1_File.csv
- __MACOSX/
- __MACOSX/._S1 File.csv
